# Supplementary material for: COVID-19: Immunohistochemical Analysis of TGF-β Signaling Pathways in Pulmonary Fibrosis
Source: Int J Mol Sci. 2021 Dec 24;23(1):168. doi: 10.3390/ijms23010168 (PMC8745764; doi:10.3390/ijms23010168)
Supplement: Supplementary file 1 [file ijms-23-00168-s001.zip]

Archive with 1 entries (1 files):
- ijms-1503793-supplementary.pdf
